# Supplementary material for: The Seasonal Incidence of Slipped Capital Femoral Epiphysis: A Systematic Review and Meta-Analysis
Source: Children (Basel). 2025 May 31;12(6):729. doi: 10.3390/children12060729 (PMC12190929; doi:10.3390/children12060729)
Supplement: Supplementary file 1 [file children-12-00729-s001.zip]

Archive with 1 entries (1 files):
- children-3645725-supplementary.pdf
